# Supplementary material for: OUR1/OsbZIP1-OsPIN9 regulatory module controls auxin-dependent crown root formation in rice
Source: Front Plant Sci. 2025 Dec 9;16:1718647. doi: 10.3389/fpls.2025.1718647 (PMC12722469; doi:10.3389/fpls.2025.1718647)
Supplement: Supplementary file 2 [file Table1.xlsx]

## Sheet: Table S1
Table S1	List of primers.
	Gene name	Forward(5'-3')	Reverse(5'-3')
Primer sequences for real-time PCR expression analysis	UBQ5	ACCACTTCGACCGCCACTACT	ACGCCTAAGCCTGCTGGTT
	OsPIN1a	TCATCTGGTCGCTCGTCTGC	CGAACGTCGCCACCTTGTTC
	OsPIN1b	TGCACCCTAGCATTCTCAGCA	CCCTCCTCCCAAATTCTACTT
	OsPIN1c	CCGTCAGGTTCCTCGTGGGT	TCACGGCTGTGCTCAGAATG
	OsPIN1d	GATTCCGACGTCGTCTCGCTCG	GTCGGGTTCCGCGACGACTGCA
	OsPIN2	CAACACCTACTCCAGCCTC	TGGACCAGTCAAGAACCTC
	OsPIN5a	GGGGCTGGTGCTAAAGTTCG	TGAGGTAGGGCTGCCTGTATG
	OsPIN5b	GGGCAGCAGGAGAGGGTGATAG	GAATCGGCAGAGAGATCAATGT
	OsPIN5c	CTTCACCGCCGACCAGTGCGAC	GTGATGCACCACGAGAACCCGC
	OsPIN8	GTTCCACTATATGTAGCTATGATAC	CAGTCAAACTTCTCTGCACAGC
	OsPIN9	GCACACTTCTGCACATCGC	CCCAAGAATAACCCCTGTGC
	OsPIN10a	GTTGGATTGAGATAGGCTGAGGAG	ATGGCGACGAAGCGGTTGAT
	OsPIN10b	TCCGATGCAGGGTTAGGC	AGGATGGTAGCGTGGAGGTT
	CRL1	CATCACCTGCTGCTGGAGG	CCGTCACTATCTCCTACGAG
	CRL5	GCACTTTCAGCACGCAGGAG	AGTTGGTGACGGCGTTGAGC
	OsWOX11	GTGTCAACCTGCGACGATGA	CTGGAGAGAATGGAGGAGGA
	OsIAA1	GCCGCTCAATGAGGCATT	GCTTCCACTTTCTTTCAATCCAA
	OsIAA2	TGCCGATGATGATGAATTGATC	GGTCCACCTGTCAATGACAAAG
	OsIAA3	CAAGAACACGATGGCAACCA	AGGAAACCCTGACCCTGCTT
	OsIAA4	GCTCTTGCTGGATGGGTATGA	AGGTGATGGGCGTCTTGAAC
	OsIAA5	GAAATTGAAAATCATGAGAGGATCTG	TGCTCTGCCCTGACTGCTCTA
	OsIAA7	GCTTGTATCATCGTCTCTTTCTCTCA	GTTGGTTAAGTAGGAACAGGAAAACC
	OsIAA9	AAGAAAATGGCCAATGATGATCA	CCCATCACCATCCTCGTAGGT
	OsIAA10	GGATGGGTGAAGGTGAACATG	GCGGTGCGCATTGAGATC
	OsIAA11	CGACGTCGCCATGTACAAGA	TGGTGAAGGAGGTGAACATGTT
	OsIAA12	GCGACGTCCCTTTCGACAT	GCCCTGTGGCTTCAGATCTC
	OsIAA13	GTCCCGTGGCAGATGTTTG	GGCTTCGGAACCCTTCATG
	OsIAA15	AGCAGTCAATTTAGCACCAAGATCT	TGGCTTCCTCTCATGCTTCTC
	OsIAA17	CAAGGCTCAGGTGGTTGGAT	GCTGGTTAGTAGCCATCGTGTTC
	OsIAA19	CGAGGTTGTCTTGTGTCAATCTG	GGAAGCATTAAGCAGCCTGACT
	OsIAA20	TTGTACGTGAACGGGATTATTTTG	CATGCTTATGAAATTGCTGAAACA
	OsIAA21	AGCTGCTTTACCGTCGGTCAT	GGCGGCAATCAGATAATCCA
	OsIAA22	CCAGAGATGCAGCCCAAGAG	ACAGCGTAGCCCTCCAGGTT
	OsIAA23	TGCCCACCTACGAGGACAAG	TTGCAGGACTCGACGAACATC
	OsIAA24	GGCTTGTGCTCTTCGTTGCT	CCTCTTGGATTCAGAAACACTGAA
	OsIAA25	TGTTGCAAGCTGATCCTGAAA	TGATAAAAGCAGCAATCGATCTTT
	OsIAA27	CAGGGCACACCGCAACTAC	CGGCAGAAGAAATTATGAGTCATCT
	OsIAA30	TCTTAATTGCAGCTTTGCCTCAT	TCAGGAAAGGTACAGACTTGGAGAT
	OsIAA31	CGACGTCCCATTCGAGATGT	TTGCTCCTAGGCCTCTTGCTT
	primer name with position	Forward(5'-3')	Reverse(5'-3')
ChIP-qPCR	OsPIN9-2018-2148-P1	ACAGGAGTATTTCTCTGACC	AAGAAACAAACCCTGTGCTC
	pOsPIN9-1905-2033-P2	CGGAATAAACTTTTTCGTGG	TGTGTTCTGACCATCTAGAG
	pOsPIN9-5411-5535-P3	AAGGGCGGGATGAAGAGCAC	AGCAGGTCGAGGAGTACCAC
EMSA	probe name	Forward(5'-3')	Reverse with Cy5 (5'-3')
	OsPIN9-OUR1cis	CTTGGCCGCTAGCTACGGAAGCGTACACGTTCACGTACGTTCATCGTCGTAACACTGTAC	GTACAGTGTTACGACGATGA
	OsPIN9-OUR1cis_mutated	CTTGGCCGCTAGCTACGGAAGCGTAACATGGACATGACGTTCATCGTCGTAACACTGTAC	GTACAGTGTTACGACGATGA
Construction	construct name	Forward(5'-3')	Reverse(5'-3')
	OsPIN9-CRI	GTTGCTTCCTCTACGAGTACATGG	AAACCCATGTACTCGTAGAGGAAG
	pOsPIN9-OUR1cis-CRI	GTTGGTCAAACTTGGCCGCTAGCTA	AAACTAGCTAGCGGCCAAGTTTGAC
	pOsPIN9:NLS-3×Venus	AAAAGCAGGCTCCGCGGCCGCAAAATACGTCCTATG	GGATCCTGACTCGTTCTAGACTTTGCCCTAACTTAGCTACTAC

## Sheet: Table S2
Table S2	List of component of different nutrient solution.
Component	Concentration (mM)
	+Nut	-NO₃-	-NH4+
KNO₃	1.25	0	1.25
(NH₄)₂SO₄	0.625	0.625	0
NaNO₃	0	0	1.25
NH4Cl	0	1.25	0
CaSO₄·2H₂O	1.5	1.5	1.5
MES(C₆H₁₃NO₄S)	2.5	2.5	2.5
MgSO₄·7H₂O	0.4	0.4	0.4
KH₂PO₄	0.2	0.2	0.2
Na₂SiO₃·9H₂O	0.1	0.1	0.1
Fe(III)–EDTA·3H₂O	0.05	0.05	0.05
KCl	0.05	0.05	0.05
H₃BO₃	0.025	0.025	0.025
MnSO₄·5H₂O	0.002	0.002	0.002
ZnSO₄·7H₂O	0.002	0.002	0.002
CuSO₄·5H₂O	0.0005	0.0005	0.0005
Na₂MoO₄·2H₂O	0.0005	0.0005	0.0005
NiSO₄·6H₂O	0.001	0.001	0.001
C2H4N4(DCD)*	0.007	0.007	0.007
*To inhibit nitrification, 7.0 µM dicyandiamide (DCD) was added to each solutions.
All three nutrient solutions were adjusted and maintained at a common target pH of 5.5 ± 0.2.

## Sheet: Table S3
Table S3	List of PIN family, Crown root formation-related, IAA family genes in rice.
Name	Gene ID
OsPIN1a	Os06g0232300
OsPIN1b	Os02g0743400
OsPIN1c	Os11g0137000
OsPIN1d	Os12g0133800
OsPIN2	Os06g0660200
OsPIN5a	Os01g0919800
OsPIN5b	Os08g0529000
OsPIN5c	Os09g0505400
OsPIN8	Os01g0715600
OsPIN9	Os01g0802700
OsPIN10a	Os01g0643300
OsPIN10b	Os05g0576900
CRL1	Os03g0149100
CRL5	Os07g0124700
OsWOX11	Os07g0684900
OsIAA1	Os01g0178500
OsIAA2	Os01g0190300
OsIAA3	Os01g0231000
OsIAA4	Os01g0286900
OsIAA5	Os01g0675700
OsIAA7	Os02g0228900
OsIAA9	Os02g0805100
OsIAA10	Os02g0817600
OsIAA11	Os03g0645100
OsIAA12	Os03g0633800
OsIAA13	Os03g0742900
OsIAA15	Os05g0178600
OsIAA17	Os05g0230700
OsIAA19	Os05g0559400
OsIAA20	Os06g0166500
OsIAA21	Os06g0335500
OsIAA22	Os06g0355300
OsIAA23	Os06g0597000
OsIAA24	Os07g0182400
OsIAA25	Os08g0109400
OsIAA27	Os11g0221000
OsIAA30	Os12g0601300
OsIAA31	Os12g0601400
